# Supplementary material for: De Novo Genome Assembly, Genomic Features, and Comparative Analysis of the Sawfly Dentathalia scutellariae
Source: Biology (Basel). 2026 Jan 23;15(3):214. doi: 10.3390/biology15030214 (PMC12896567; doi:10.3390/biology15030214)
Supplement: Supplementary file 1 [file biology-15-00214-s001.zip]

Archive with 1 entries (1 files):
- biology-4107853-supplementary.xlsx
