# Supplementary material for: De Novo Genome Assembly, Genomic Features, and Comparative Analysis of the Sawfly Dentathalia scutellariae
Source: Biology (Basel). 2026 Jan 23;15(3):214. doi: 10.3390/biology15030214 (PMC12896567; doi:10.3390/biology15030214)
Supplement: Supplementary file 1 [file biology-15-00214-s001.zip › biology-4107853-supplementary.xlsx]

## Sheet: Sheet3
Table S1. Gene families with significant expansion in Dentathalia scutellariae（p < 0.05）
Gene Family ID	D. scutellariae Gene IDs	Annotation
OG0000004	g11366;g12336;g12337;g12355;g12380;g12405;g12406;g13302;g13310;g14865;g14866;g14870;g14871;g5473;g5476;g5477;g5479;g5496;g5510	cellular response to interferon-beta
OG0000009	g1039;g1040;g1049;g12525;g12731;g14014;g14015;g14016;g14017;g14018;g14019;g1991;g1992;g1993;g1994;g1995;g2909;g2910;g2911;g2912;g2913;g4054;g4791;g5235;g5236;g7530;g7531;g7533	Cytochrome P450
OG0000010	g11314;g11315;g11846;g11848;g12766;g12767;g12768;g12770;g13976;g14381;g273;g274;g275;g276;g277;g278;g3185;g3213;g3842;g483;g5154;g5992;g7015;g7051;g7052;g7140;g7141;g7142	Trypsin-like serine protease
OG0000011	g10042;g10068;g10868;g10882;g10928;g10937;g10989;g1109;g11350;g11351;g11352;g12386;g12390;g12401;g12402;g12480;g12481;g12482;g12483;g12568;g12569;g12637;g13344;g13358;g14607;g14608;g14609;g14690;g14691;g14795;g14798;g1651;g223;g251;g3096;g40;g4954;g4955;g4956;g4957;g4960;g5400;g5401;g5448;g5450;g5451;g5452;g5463;g5531;g5535;g7388;g7389;g7390;g8496;g8497;g9350;g9351;g9352;g9984	THAP domain containing 9
OG0000012	g1028;g10555;g10556;g10592;g10593;g2060;g2061;g4366;g629;g630;g631;g632;g633;g634;g635;g636;g637;g638;g639;g644;g646;g647;g648;g649;g650;g651;g7369;g75	GMC oxidoreductase
OG0000017	g10122;g10867;g11290;g11291;g11292;g11293;g11294;g11296;g11298;g11300;g11301;g11643;g11644;g11785;g11823;g11923;g11993;g11995;g11996;g12382;g12383;g12395;g12397;g12398;g12887;g3611;g3955;g4164;g447;g449;g450;g561;g640;g641;g642;g643;g645;g7367;g7554;g7670;g7671;g7672;g7673;g7674;g7675;g8305;g8847;g9574	carboxylic ester hydrolase activity
OG0000018	g10186;g10188;g10335;g13600;g2069;g2689;g2753;g2811;g4270;g5337;g5338;g6331;g7038;g7449;g7827;g7844	P-loop containing dynein motor region D3
OG0000020	g10927;g10929;g11349;g11363;g11372;g11373;g11405;g12567;g12618;g12642;g14616;g14786;g14791;g5017;g5018;g5375;g5412;g5446;g5459;g5519;g787	Plant transposon protein
OG0000021	g10147;g10148;g1131;g1133;g1134;g1135;g11393;g13319;g13320;g13321;g13322;g13323;g13345;g13346;g13347;g13348;g13349;g14075;g14076;g14077;g14088;g14089;g14091;g14685;g14854;g14860;g14861;g14862;g1652;g1657;g1658;g1665;g1666;g1667;g4312;g5393;g5502	Reverse transcriptase (RNA-dependent DNA polymerase)
OG0000023	g10205;g11260;g11261;g12721;g12786;g1518;g3946;g3947;g3948;g3949;g3950;g6027;g6349;g6562;g6796;g7652;g7653;g7654;g7655;g7720;g8320;g9205;g9206;g9207;g9208;g9209;g9210;g9211;g9212;g9236	UDP-glucoronosyl and UDP-glucosyl transferase
OG0000030	g12313;g12314;g12315;g12316;g12317;g12318;g12319;g12320;g12321;g12322;g12323	Zinc finger, C2H2 type
OG0000034	g10304;g11313;g13077;g1955;g2306;g5044;g5765;g9120;g9121;g9127;g9129;g9142;g9148;g9150;g9152;g9155;g9169;g9170	Homeodomain
OG0000037	g10321;g10322;g10323;g10866;g10895;g10920;g10921;g10922;g10932;g1107;g12377;g12426;g12429;g14810;g14813;g14814;g14815;g14816;g14817;g14818;g14819;g14825;g14826;g14829;g14830;g14834;g14835;g14837;g14838;g14840;g14841;g1633;g1648;g1649;g4937;g5430;g5456;g7402;g7403;g9332;g9333;g9334;g9335;g9336	Reverse transcriptase (RNA-dependent DNA polymerase)
OG0000040	g10022;g1105;g1106;g1136;g11361;g11376;g11408;g1150;g12428;g12502;g12604;g12973;g13308;g13312;g13318;g14068;g14071;g14078;g14081;g14082;g14083;g14086;g14094;g14799;g14823;g14868;g14874;g2010;g2029;g3827;g5512;g8466;g9987	-
OG0000041	g11747;g11748;g12886;g12888;g13174;g13220;g13380;g14108;g3770;g4451;g5597;g6119;g7130;g7131;g8294;g9543;g9545;g9546	FLYWCH zinc finger domain
OG0000044	g10596;g10597;g10598;g11062;g11571;g1515;g2668;g2669;g2670;g2671;g2672;g5734;g5735;g5736;g5843;g8032;g8033;g8034;g8035;g8036;g8037;g8038;g8039;g9654;g9655;g9656;g9657;g9658	-
OG0000050	g11998;g12000;g12003;g12004;g12006;g12010;g12011;g12012;g12013;g12015;g12016;g12017;g9103;g9104;g9105;g9106;g996	Insect cuticle protein
OG0000051	g10238;g10468;g12170;g1543;g39;g5646;g5651;g5656;g5673;g903;g907	Histone H3
OG0000070	g11007;g12091;g12972;g204;g2071;g519;g5293;g7071;g7072;g7150;g7151;g7895;g8799;g8801;g8802;g8803;g8804	Sugar (and other) transporter
OG0000072	g12169;g1542;g5645;g5650;g5655;g5674;g902;g906	Histone H4
OG0000080	g10933;g11368;g11370;g4951;g5433;g5435;g8530	Domain of unknown function (DUF4371)
OG0000086	g12305;g13562;g387;g388;g389;g390;g391	Polyketide synthase dehydratase
OG0000090	g10738;g10739;g1674;g261;g266;g5313;g5317;g5929;g6034;g6877;g7465	Immunoglobulin
OG0000093	g118;g12845;g1911;g1912;g2315;g2316;g2317;g3487;g3713;g7143	Cytochrome P450
OG0000101	g11424;g11425;g1341;g14181;g302;g5903;g7851;g8981;g8982	Belongs to the fatty acid desaturase type 1 family
OG0000104	g11407;g14653;g14656	DDE superfamily endonuclease
OG0000108	g2592;g2594;g6990;g6991;g6992;g6993;g6994;g6995;g6996;g6997;g6998;g6999	DM4/DM12 family
OG0000113	g12259;g12281;g12282;g14470;g14471;g1540;g6661;g6662;g9858;g9943;g9944	Lipase
OG0000118	g1138;g12384;g12385;g12485;g12486;g12504;g13680;g14080;g14793;g229;g294;g4759;g5468;g5469;g8512	DDE superfamily endonuclease
OG0000119	g8064;g8065;g8066;g8067;g8068;g8069;g8070;g8072;g8077;g8190	Zinc finger protein
OG0000128	g1130;g12371;g296;g3133;g3134;g5408;g5409	-
OG0000134	g12127;g14413;g3989;g4404;g4412;g4414;g4415;g4416;g4417;g4418	Sulfotransferase domain
OG0000137	g10127;g10128;g10130;g10131;g10175;g11515	ZnF_C4 abd HLH domain containing kinases domain
OG0000142	g13160;g2541;g2542;g392;g4141;g4143	Ligand-gated ion channel
OG0000151	g3639;g3640;g3641;g5003;g6358;g6359;g9557	Regulatory CLIP domain of proteinases
OG0000154	g11453;g11454;g11455;g11456;g11457;g11458;g11459;g11460;g11461;g11462;g11463	-
OG0000161	g10885;g10886;g10887;g11391;g11392;g1151;g1152;g12719;g14073;g14092;g14093;g14875;g5449;g719	-
OG0000167	g12171;g5647;g5652;g5672;g904	nucleosome assembly
OG0000173	g10863;g1137;g14079;g14620	Transposase (partial DDE domain)
OG0000174	g10537;g10538;g6767;g6769;g7329;g8263	Zn_pept
OG0000182	g2336;g2339;g2340;g2341;g2342;g2343	Flavin containing amine oxidoreductase
OG0000186	g10379;g10380;g12326;g2026;g5856;g5858;g9844	G-protein coupled receptor activity. It is involved in the biological process described with G-protein coupled receptor signaling pathway
OG0000197	g12375;g14658;g4195;g9342;g9344	DNA binding
OG0000198	g4269;g6687;g8795;g8796;g8797;g9268	Animal haem peroxidase
OG0000199	g11197;g11518;g5631;g5632;g5633;g5634;g8716;g8730	Tubulin is the major constituent of microtubules. It binds two moles of GTP, one at an exchangeable site on the beta chain and one at a non-exchangeable site on the alpha chain
OG0000211	g10859;g10864;g12725;g12729;g12730;g12742;g1793	N-terminal domain in C. elegans NRF-6 (Nose Resistant to Fluoxetine-4) and NDG-4 (resistant to nordihydroguaiaretic acid-4).
OG0000213	g3744;g7047	Sybindin-like family
OG0000216	g14239;g14240;g14241;g14242;g14243;g2093;g3073;g5601;g7036	-
OG0000221	g7315;g7317;g7318;g7325;g7326;g8224;g927;g928	Insect cuticle protein
OG0000227	g4420;g4421;g4422;g4433;g8170;g8228	Carboxylesterase family
OG0000228	g3838;g8967;g8968;g8969;g8971;g8972;g8973;g8974;g8975;g8976;g8977	Sugar (and other) transporter
OG0000230	g1045;g1052;g1054;g12701;g13911;g13912;g13913;g13914;g5555;g5556	ZnF_C4 abd HLH domain containing kinases domain
OG0000241	g20;g21;g5596;g7016;g7127;g7128;g9174;g9175;g9176;g9177;g9178;g9179;g9180;g9181;g9182	-
OG0000243	g10067;g11406;g14638;g14654;g5377;g5378;g5481;g7422;g9982	-
OG0000253	g11420;g11421;g11422;g1739;g8868;g9063	Glutathione S-transferase, N-terminal domain
OG0000254	g12392;g12393;g13678;g8961	-
OG0000260	g10918;g11356;g11357;g12083;g12596	Myb/SANT-like DNA-binding domain
OG0000261	g6577;g6627;g6628;g6629;g6630;g6631;g6632	Sugar (and other) transporter
OG0000275	g11162;g2119;g2193;g2194;g2195;g2196	Trypsin-like serine protease
OG0000276	g10877;g10899;g11409;g12495;g13314;g3193;g5417;g5423	Myb/SANT-like DNA-binding domain
OG0000282	g414;g415;g416;g417;g895;g896;g897	Carbon-nitrogen hydrolase
OG0000304	g6380;g8757;g8758;g8759;g8760;g8761;g8762;g8763;g8764;g8765;g8766	ubiE/COQ5 methyltransferase family
OG0000311	g11442;g352;g355;g487;g489;g496;g497	Ion channel
OG0000313	g10758;g10765;g13095;g13096;g13098;g453;g455;g456;g8858	7 transmembrane receptor (rhodopsin family)
OG0000324	g11851;g11852;g11860;g4664;g4668	3',5'-cyclic-nucleotide phosphodiesterase activity. It is involved in the biological process described with signal transduction
OG0000329	g5415;g5416;g5949;g5950;g5951;g5952;g5953;g5954;g5955;g5956;g5957;g5958;g5959;g5960	Protein tyrosine kinase
OG0000359	g1939;g6819;g6820;g6821;g6822	Perilipin family
OG0000371	g13614;g13615;g6880;g6881;g6884	Tropomyosin like
OG0000395	g12427;g13353;g13909;g14692	-
OG0000405	g10990;g2204;g4289;g4290;g6096;g9802;g9803;g9804	Sugar (and other) transporter
OG0000418	g11095;g4072;g9774	Zinc finger, C2H2 type
OG0000421	g514;g516;g517;g8357	Inositol-1-monophosphatase
OG0000424	g14523;g2872;g2873;g9452	-
OG0000458	g5432;g8552;g9994	Transposase protein
OG0000460	g10037;g10043;g10908;g11327;g12367;g12422;g12444;g12574;g12623;g14680;g14851;g4946;g8447;g8495	-
OG0000477	g13738;g13739;g2121;g2282	Calcium ion binding
OG0000487	g13848;g3445;g8713	Ca2+ insensitive EF hand
OG0000494	g10931;g11331	-
OG0000505	g11664;g227;g228;g230;g231;g7464	Fucosyltransferase, N-terminal
OG0000510	g10889;g12277;g12411	gag-polypeptide of LTR copia-type
OG0000514	g1887;g234;g3490;g3492	ALG6, ALG8 glycosyltransferase family
OG0000523	g11803;g11805;g11806;g11816;g908	Nuclear envelope localisation domain
OG0000527	g5470;g5472;g5478	-
OG0000549	g13456;g13458;g4755	Inositol polyphosphate kinase
OG0000557	g12085;g6110;g6111;g6112	protein binding
OG0000563	g10947;g10948;g14655;g14670	U5 snRNA binding
OG0000564	g12641;g12644	Encoded by
OG0000583	g12035;g12037;g12638;g9345	MYND finger
OG0000592	g1670;g7208;g8276	zinc ion binding
OG0000606	g10923;g10924;g13327	Reverse transcriptase (RNA-dependent DNA polymerase)
OG0000630	g10737;g3693;g3694;g3696	Cyclic-nucleotide-gated cation channel
OG0000635	g7835;g7836;g7837;g7838	-
OG0000654	g8912;g8915;g8918	Guanylate kinase homologues.
OG0000704	g14521;g438;g441	-
OG0000721	g11552;g11553;g5847	phosphorylation in the TCA. The beta subunit provides nucleotide specificity of the enzyme and binds the substrate succinate, while the binding sites for coenzyme A and phosphate are found in the alpha subunit
OG0000759	g4717;g6834;g6835;g6838	ELM2
OG0000802	g7002;g7003;g7004;g7006	Calmodulin binding domain
OG0000821	g14821;g14822;g14824	Conserved hypothetical protein
OG0000877	g3515;g4715;g4716	Zinc finger, C2H2 type
OG0000899	g501;g7161;g7514	Low-density lipoprotein receptor domain class A
OG0000906	g12913;g12914;g12915	Metal ion binding
OG0000936	g4854;g4857	zinc finger
OG0000996	g11414;g13110;g13112	Domain present in PSD-95, Dlg, and ZO-1/2.
OG0001012	g1464;g1465;g1466	DNA-binding transcription factor activity
OG0001036	g2268;g2269;g7897	PMP-22/EMP/MP20/Claudin tight junction
OG0001051	g12689;g12690;g12691	-
OG0001059	g147;g148;g150;g152	Thrombospondin type 1 repeats
OG0001083	g8410;g8411;g8412;g8413	RhoGEF domain
OG0001087	g4437;g4440	Laminin B (Domain IV)
OG0001101	g1611;g1612;g1613;g1614	SKI/SNO/DAC family
OG0001131	g10101;g10102;g10105	Actin interacting protein 3
OG0001134	g544;g548;g549	Protein tyrosine kinase
OG0001171	g2483;g543;g6006;g8052;g8348	Metal ion binding
OG0001173	g10861;g10879	Integrase core domain
OG0001201	g14040;g14137;g14147	EF hand
OG0001207	g2147;g2148;g2150	Belongs to the bZIP family
OG0001223	g6495;g6497;g6498	sequence-specific DNA binding. It is involved in the biological process described with regulation of transcription, DNA-templated
OG0001226	g12063;g12066;g12068	RPEL repeat
OG0001230	g134;g136;g138	Domain present in PSD-95, Dlg, and ZO-1/2.
OG0001233	g5706;g5710;g5714	Belongs to the TRAFAC class myosin-kinesin ATPase superfamily. Kinesin family
OG0001239	g9489;g9497;g9498	N-terminal of Homeobox Meis and PKNOX1
OG0001243	g12772;g12773;g12776	cellular component assembly
OG0001249	g7563;g7566	AMP binding
OG0001274	g14165;g14166;g14167	C2H2-type zinc finger
OG0001276	g8670;g8671;g8674;g8676	Zinc-binding domain present in Lin-11, Isl-1, Mec-3.
OG0001278	g7782;g7783	It is involved in the biological process described with vesicle-mediated transport
OG0001283	g13364;g13365	IPP transferase
OG0001286	g6867;g6868;g6869	Adaptor complexes medium subunit family
OG0001333	g11252;g11254	Guanine nucleotide exchange factor for Rho/Rac/Cdc42-like GTPases
OG0001340	g5993;g5994;g5996	Immunoglobulin
OG0001360	g699;g703;g704;g705	ATPases associated with a variety of cellular activities
OG0001375	g2412;g2415	Subunit of the peripheral V1 complex of vacuolar ATPase. Subunit C is necessary for the assembly of the catalytic sector of the enzyme and is likely to have a specific function in its catalytic activity. V-ATPase is responsible for acidifying a variety of intracellular compartments in eukaryotic cells
OG0001395	g1855;g1856	PLAT/LH2 domain
OG0001424	g13481;g13482	CUT
OG0001458	g84;g85	cell-cell junction organization
OG0001459	g12413;g12414;g4781;g4782;g4783;g7060	-
OG0001507	g10700;g10701	zinc finger
OG0001529	g8848;g8852	Glycosyl hydrolase family 47
OG0001540	g104;g7135	RNA binding
OG0001559	g12156;g12157	hormone activity
OG0001619	g11216;g11217	Thrombospondin N-terminal -like domains.
OG0001672	g10081;g14617;g3813;g5019;g5021;g5371;g5411;g5460;g5466	-
OG0001937	g13417;g3583;g6574;g6575;g6576	Enoyl-(Acyl carrier protein) reductase
OG0002678	g8682;g8687	Zinc ion binding
OG0002778	g9717;g9718	Complex1_LYR-like
OG0002816	g4425;g4430	postsynaptic membrane assembly
OG0002818	g11404;g14787	-
OG0005614	g9838;g9841;g9842	SH3/SH2 adaptor activity
OG0006462	g213;g217;g218	FK506 binding protein 15
OG0007262	g1537;g1538;g5144	Immunoglobulin like
OG0007264	g11472;g13651	Protein kinase C conserved region 1 (C1) domains (Cysteine-rich domains)
OG0007401	g2256;g5274	Delta-aminolevulinic acid dehydratase
OG0008598	g13910;g14474	Immunoglobulin C-2 Type
OG0009218	g10891;g11345	Pogo transposable element with KRAB domain
